# Supplementary material for: Enhancing Timeliness and Compliance of Osteoporosis Care in Oncology: Evidence from a Dedicated Bone Health Service
Source: J Clin Med. 2025 Sep 18;14(18):6564. doi: 10.3390/jcm14186564 (PMC12470544; doi:10.3390/jcm14186564)
Supplement: Supplementary file 1 [file jcm-14-06564-s001.zip]

Archive with 1 entries (1 files):
- jcm-3829379-supplementary.pdf
